# Supplementary material for: The Effect of Fire Smoke Exposure on Firefighters’ Lung Function: A Meta-Analysis
Source: Int J Environ Res Public Health. 2022 Dec 14;19(24):16799. doi: 10.3390/ijerph192416799 (PMC9779288; doi:10.3390/ijerph192416799)
Supplement: Supplementary file 1 [file ijerph-19-16799-s001.zip]

Archive with 1 entries (1 files):
- ijerph-2051060-supplementary.pdf
